# Supplementary material for: Dexmedetomidine reduces propofol-induced hippocampal neuron injury by modulating the miR-377-5p/Arc pathway
Source: BMC Pharmacol Toxicol. 2022 Mar 25;23:18. doi: 10.1186/s40360-022-00555-9 (PMC8957152; doi:10.1186/s40360-022-00555-9)
Supplement: Supplementary file 8 — Additional file 8. [file 40360_2022_555_MOESM8_ESM.zip]

Archive with 2 entries (2 files):
- 1-Figure S8.pdf
- 2-Figure S8.pdf
